# Supplementary material for: Magnetic Cellulose-Chitosan Nanocomposite for Simultaneous Removal of Emerging Contaminants: Adsorption Kinetics and Equilibrium Studies
Source: Gels. 2021 Oct 30;7(4):190. doi: 10.3390/gels7040190 (PMC8628732; doi:10.3390/gels7040190)
Supplement: Supplementary file 1 [file gels-07-00190-s001.zip]

Archive with 1 entries (1 files):
- gels-1416796-supplementary.pdf
